# Supplementary material for: High-density transposon libraries utilising outward-oriented promoters identify mechanisms of action and resistance to antimicrobials
Source: FEMS Microbiol Lett. 2020 Nov 13;367(22):fnaa185. doi: 10.1093/femsle/fnaa185 (PMC7735965; doi:10.1093/femsle/fnaa185)
Supplement: fnaa185_Supplemental_Files [file fnaa185_supplemental_files.zip]

Archive with 6 entries (6 files):
- SupplementaryMaterialFigures.pptx
- SupplementaryMaterialMethods.docx
- SupplementaryMaterialTables.docx
- Supplementary-S1_Ecoli_fosfomycin.xlsx
- Supplementary-S2_Pa_fosfomycin.xlsx
- Supplementary-S3_Ec_GSK2251052.xlsx
