# Supplementary material for: High-density transposon libraries utilising outward-oriented promoters identify mechanisms of action and resistance to antimicrobials
Source: FEMS Microbiol Lett. 2020 Nov 13;367(22):fnaa185. doi: 10.1093/femsle/fnaa185 (PMC7735965; doi:10.1093/femsle/fnaa185)
Supplement: fnaa185_Supplemental_Files [file fnaa185_supplemental_files.zip › Supplementary-S1_Ecoli_fosfomycin.xlsx]

## Sheet: Ec_fosfomycin_Disrupted
	Log2 fold-change at the following xMIC
Gene	0.25	0.5	0.75	1	2	4
crp	0.0750943	7.4217	14.134	15.0647	16.7383	14.5043
hldD	0.0165056	5.59278	12.4209	13.5428	14.4211	7.82004
galU	0.218393	6.56488	13.9253	14.8178	14.2909	6.23419
pgm	0.386011	6.59405	13.464	14.2073	13.7215	6.19637
gmhB	0.0505922	5.5318	12.3862	13.2849	13.5325	4.22052
pstB	0.047109	5.00955	12.3555	13.0781	13.4999	7.48912
gmhA	-0.0210283	4.788	11.6722	12.6889	13.4453	7.03306
hldE	-0.0651055	4.62026	11.3909	12.4216	12.984	5.36705
waaF	0.0359799	5.23166	12.3095	13.3125	12.9334	3.67089
waaC	0.116206	4.68313	11.7965	12.7584	12.8311	6.04017
ptsH	0.25264	3.37641	9.73311	10.4407	12.3147	5.94996
dgkA	0.262897	4.67887	9.6563	10.8672	11.968	2.36151
uhpT	0.425445	4.69501	11.1478	11.6431	11.9619	10.1866
pykF	0.306023	4.86817	11.4009	12.0052	11.938	5.99772
uhpA	0.267775	4.56968	11.1609	11.6958	11.804	9.9434
waaP	0.39509	6.11586	13.0019	13.785	11.3149	1.42473
uhpC	0.145942	3.79489	10.2587	10.6916	10.4739	8.11577
pstC	0.16642	4.23412	10.8592	11.371	10.2404	0.764005
pstS	0.21523	5.33074	9.41733	9.82682	10.2313	3.70396
rpiA	0.171317	6.07692	12.7436	13.3154	10.1654	3.54822
ompR	0.0596558	5.76276	12.2556	12.9597	10.0652	2.31439
cra	0.387196	5.05852	11.3536	11.4762	8.85075	-3.94061
fabF	0.273171	5.80703	12.3649	11.6722	7.1045	0.919317
waaG	0.0481804	4.86302	11.5227	11.6443	7.02114	-0.214178
cmk	0.125671	4.10179	9.71362	9.16871	6.51333	-0.476919
rfaH	0.00323434	4.35542	10.9709	11.346	6.32949	-2.11061
epmB	0.169788	2.5262	2.86669	2.98159	6.12294	7.90638
mdh	0.000318189	3.80749	6.16067	5.19557	4.81987	1.17745
crr	0.0576024	3.86347	10.9399	11.4655	4.47753	3.63558
zwf	0.103475	2.96831	6.75565	3.44508	4.40905	4.35979
ftsH	0.0841742	4.33067	9.70515	8.05781	4.14126	-0.915529
atpA	0.192824	5.25385	5.34817	4.24956	4.11839	-2.21785
cpxA	0.0494162	3.19687	3.68876	2.70247	3.90546	-3.77674
atpE	-0.0331534	4.93116	6.39542	2.00385	3.37891	-0.50726
ppk	0.0852067	6.3439	12.8466	12.7885	3.14205	1.8784
fur	-0.0113262	2.38239	3.19207	-3.82891	3.08092	3.77067
yqiJ	0.0923502	0.408039	4.44021	4.67622	2.72277	1.97884
rseA	0.402005	4.40811	9.50914	8.84205	2.3574	-4.61856
lpp	0.0337093	4.30798	8.67489	6.6071	2.25464	-2.55604
phnL	-0.0133664	3.30876	8.64207	8.07595	1.96155	-1.95034
hemN	-0.0771189	2.07994	3.93595	2.14089	1.9448	1.00865
tolC	-0.0933268	3.46551	8.63856	7.72348	1.75783	3.17894
fbp	0.134167	3.13493	1.83586	1.17126	1.72431	0.878079
arcA	0.331871	4.75165	7.47621	3.35975	1.5704	-0.558001
atpD	0.0686999	5.46476	5.97195	2.97446	1.39963	1.15909
waaQ	0.319938	3.91699	7.10214	5.50956	1.32641	-1.5291
gntR	0.292072	3.91151	2.54217	0.0521547	1.28938	-3.5001
truA	0.130134	3.26686	3.78232	2.07186	1.22891	-0.622517
znuC	0.415807	2.77698	1.71553	1.2212	1.18628	2.19571
pykA	0.266499	2.36793	0.951348	0.362001	1.15291	-3.37087
atpF	0.163541	7.10948	7.79084	2.72141	0.955731	0.836503
miaA	0.0161369	2.1671	2.75161	2.35334	0.935285	2.29166
fadE	0.0474986	0.258131	3.6013	3.04001	0.846363	0.692951
sthA	0.0517348	2.97731	4.36112	2.89629	0.833015	-3.57838
waaR	0.0894177	3.88953	7.25636	4.25341	0.755365	-1.00055
znuB	0.23161	2.79961	2.20676	0.657321	0.633697	2.88998
frwA	-0.018055	0.422377	2.53123	2.95653	0.566577	-0.220557
atpI	-0.00149456	2.00573	1.48618	-1.46522	0.557091	-4.31657
cyaY	0.194802	4.14886	8.14588	3.85518	0.492709	-5.06073
malG	0.114264	2.17829	5.38201	2.54826	0.467432	4.75768
tgt	0.200895	2.31327	0.906189	-2.30363	0.402264	0.720607
arcB	0.148404	1.7125	3.8201	2.72328	0.204565	-2.45963
tufB	0.293987	2.84707	2.9197	0.683007	-0.0359369	0.414252
rng	0.267401	4.7765	7.69167	2.7868	-0.0878214	-0.0011557
atpH	0.102299	6.12191	5.69075	2.50018	-0.190292	3.71963
aroK	0.202194	5.95357	10.8179	7.45446	-0.234579	-1.93578
gor	0.517153	4.39537	7.35465	3.83616	-0.369276	-3.93053
gshB	0.112635	2.70675	3.74757	-1.09098	-0.40506	-0.554022
acrA	0.156706	2.08295	1.32853	-0.0904608	-0.509867	-1.75572
bamB	0.408222	4.31752	7.46479	3.45928	-0.511456	-1.96669
fau	0.156685	3.55003	7.59905	6.4847	-0.528102	-2.244
phoR	0.166531	2.23394	1.43271	-1.07192	-0.572652	-0.441407
serC	0.256715	2.67962	0.89876	-1.55948	-0.599676	1.05835
galE	0.227702	3.28358	2.5983	0.120926	-0.725475	-4.63529
yhhN	0.347959	3.93687	4.30522	0.769269	-0.896829	-3.30787
rnb	0.222046	2.61698	3.43732	1.15711	-1.13662	-0.243511
dcm	0.274799	4.12713	9.01166	6.12664	-1.16697	-0.507413
rluC	0.441847	5.40085	5.80369	0.329833	-1.22681	-5.59586
hemX	0.0744325	2.7426	2.25793	0.561334	-1.31587	-2.08614
bamE	0.1983	3.68124	5.43201	1.16878	-1.37688	-6.2886
mlc	0.115925	2.99025	1.45725	-1.90352	-1.62252	-3.61386
cirA	-0.0735606	-0.163786	2.6551	0.517105	-1.8629	0.0788991
glpD	0.322587	2.87022	5.29706	2.06344	-1.92064	-4.53643
serA	0.209996	2.47666	2.06599	0.823614	-1.94361	-5.84465
rnr	0.433227	4.98018	5.37375	0.829347	-1.97016	-1.09928
ypjD	0.535921	2.29385	1.25147	-1.20704	-2.48414	-4.64779
rep	0.100328	3.1545	6.7181	2.03403	-2.48602	-1.20858
ftsP	0.17715	2.92593	1.77478	-0.192827	-2.53815	-0.166111
yccS	0.262971	3.08335	3.80514	-1.04369	-2.89749	-1.13957
hicB	0.141447	2.03715	-3.65058	-3.3248	-2.96806	-2.4641
clsA	0.294131	3.03946	1.88922	-4.27826	-3.78834	-5.38907
ydcN	0.142439	3.42732	2.83656	-0.56288	-4.0092	-3.49954
ptsP	0.124916	2.27195	1.81254	-0.306856	-4.11553	-2.80171
lpxM	0.167213	3.89715	5.53662	1.89087	-4.42073	-3.91099
ptsG	0.430364	3.61932	2.85601	-1.42283	-4.50602	-7.19511
yjjY	-0.0531045	2.53962	4.6935	0.145882	-4.58446	-4.0722
rseB	0.248105	3.11357	5.97853	3.22125	-5.46923	-7.4673
pgl	0.221968	3.38075	4.88262	-2.72628	-5.57127	-5.05317
ycfQ	0.293432	2.74861	2.46023	-3.4788	-5.59111	-5.08631
apt	0.330615	2.4205	1.00134	-4.48795	-6.0722	-5.55535
bsmA	0.244	2.19484	2.74291	-2.2694	-6.07593	-5.55498
ompF	0.15233	2.34092	1.86031	-1.46832	-7.04748	-6.52038

## Sheet: Ec_fosfomycin_DisruptedComplex
	Log2 fold-change at the following xMIC
Gene	0.25	0.5	0.75	1	2	4	Reason for Complex categorisation
ibaG	0.36364	6.21252	13.7382	14.9358	17.7622	19.1178	Strand bias in sample towards murA
ptsI	0.0878737	5.94968	12.9266	13.9022	15.864	11.7053	Domain organisation
phnF	0.207366	4.53488	11.3491	12.3752	14.9606	16.2919	Strand bias in sample towards rest of operon
phnE	0.332099	4.57391	11.5307	12.5074	14.3161	11.9111	Strand bias in sample towards rest of operon
mlaE	0.0844391	5.84007	13.052	14.034	14.1906	10.9174	Unidirectional in sample towards rest of operon, yrbA-murA
phnK	0.31004	4.47093	11.1658	12.2041	13.8032	7.73068	Strand bias in sample towards rest of operon
phnJ	0.120533	4.49176	11.3371	12.2708	13.1914	4.81633	Strand bias in sample towards rest of operon
phnG	0.273567	4.04309	10.9591	11.8636	12.8588	5.19287	Strand bias in sample towards rest of operon
phnC	0.00959757	3.96584	10.8348	11.6862	12.6322	4.76264	Strand bias in sample towards rest of operon
phnD	0.034032	2.66577	9.3439	10.4167	12.0549	5.68933	Strand bias in sample towards rest of operon
mlaB	0.187257	5.42632	11.9651	12.3078	11.2031	5.42241	Unidirectional in sample towards yrbA/murA
phnI	0.289497	4.44361	10.8931	11.6097	10.5769	0.675828	Strand bias in sample towards rest of operon
cyaA	-0.379188	4.42452	10.0023	10.3468	10.5153	7.66918	Domain organisation
mlaD	0.387671	5.87826	12.8161	13.1691	10.2613	0.895356	Unidirectional in sample towards rest of operon, yrbA-murA
mlaF	0.251167	5.60386	12.345	12.5035	9.89795	2.09821	Strand bias in sample towards rest of operon, yrbA-murA
pstA	0.234818	3.36785	8.11801	8.96954	9.54119	3.69926	Strand bias in sample opposite to control towards pstC
mlaC	0.352138	4.92416	11.0607	10.8838	9.54032	10.4485	Unidirectional in sample towards mlaB, yrbA-murA
uhpB	0.156846	2.2791	8.69887	8.95523	8.72049	6.83773	Domain organisation
infB	0.155206	5.31785	10.821	11.3152	8.49141	4.48675	Unidirectional inserts at 5' end and 5' in nusA reading towards infB. Possible domain organisation
phoU	-0.0112857	5.67999	13.0143	12.551	8.32874	0.387506	Unidirectional inserts at 3' end - possible domain organisation
phnH	0.18209	4.23594	10.7171	10.987	7.60807	0.230947	Strand bias in sample towards rest of operon
yicO	0.062323	1.81351	7.38895	7.85221	7.48821	5.03607	Unidirectional in sample towards ade
yjaG	0.13165	3.3444	5.93344	3.654	5.34388	4.42111	Unidirectional in sample towards hupA
ade	0.0292046	2.18906	7.88879	8.01437	4.54801	1.52224	Strand bias 5' to ade and reading out of 3' end. Possible antisense uhpT
nusA	0.134528	5.13051	10.5192	10.187	3.48638	-2.20441	Unidirectional in sample and control at extreme 3' end towards infB
fabH	-0.0877244	3.7232	9.0807	9.04691	3.35399	1.71948	Strand bias in sample towards fabDG
yejM	0.28796	3.44897	4.7027	1.34291	3.24163	1.26745	Unidirectional in 3' end in sample (no inserts in control) over most of gene
rimP	0.0168132	3.82025	9.29943	8.3008	3.15955	-1.65472	Unidirectional in sample and control towards nusA/infB
dnaK	0.242154	4.60561	8.93617	6.56221	3.12522	1.87712	Unidirectional in sample and control at extreme 3' end towards dnaJ
topA	-0.0710677	4.44171	7.71253	4.46951	2.53876	0.869776	Unidirectional inserts at 3' end - possible domain organisation or cysB activation
cysK	0.319594	4.85172	8.68159	4.46328	2.07692	1.09658	Unidirectional in sample towards ptsHI
yrbG	0.00361542	3.39041	9.08415	7.32854	1.93706	-7.21677	Strand bias in sample towards mla operon and murA
kdsC	0.280088	4.01612	8.94233	8.00084	1.48083	-0.296632	Unidirectional in sample and control towards lptCAB-rpoN
dhaL	0.368192	4.30235	7.77768	3.38742	1.32056	-4.84712	Unidirectional in sample towards dhaM
nlpI	0.0787538	2.92534	6.51008	4.61381	1.31217	-4.61181	Unidirectional in sample and control towards deaD
yqiB	0.162846	3.90868	6.91202	2.28573	1.13619	-0.541357	Strand bias in sample towards cpdA/parE
nudF	0.200342	4.94865	10.5743	8.2001	1.00438	-4.55303	Unidirectional in sample towards codA/parE
tufA	0.307753	2.89531	3.10887	1.25059	0.826678	2.54604	Strand bias in sample and control towards chiA
znuA	0.366951	3.62224	5.13009	2.1272	0.613578	-1.86391	Strand bias in sample towards yebA
rsuA	0.233673	4.25938	6.86922	2.58463	0.374265	-5.86423	Strand bias in sample towards bcr
kdsD	0.217839	3.62893	8.02887	5.83473	0.353279	3.33161	Strand bias in sample and control towards kdsC & rest of operon
fieF	-0.0877994	3.22708	7.89522	6.38785	0.0877024	-6.28144	Unidirectional in sample towards pfkA
rcsD	0.279308	2.25718	3.82851	1.80924	-0.452091	-2.42756	Strand bias in sample towards rcsB
waaB	0.187771	2.27016	4.32108	2.3693	-0.561621	-6.05141	Strand bias in sample and control towards rfaI
frc	0.0667233	2.4005	2.87998	-2.26461	-0.716744	-3.44401	Strand bias in sample and control towards oxc
mprA	0.0340926	3.36349	5.50601	1.73775	-0.827134	-4.73253	Strand bias in sample towards emrAB
epd	-0.186813	2.0839	2.78469	0.0947624	-0.896317	-6.40511	Strand bias in sample towards pgk
surA	0.250394	1.52729	6.27091	4.35197	-0.903357	-1.55223	Unidirectional in sample and control towards pdxA
yfeR	0.0023223	3.07652	7.28118	4.37529	-0.905416	-5.45999	Unidirectional at 5' end reading out towards yfeH
yafJ	0.22084	2.07031	5.47539	2.44249	-0.917367	1.21124	Unidirectional at higher concentration - lpcA antisense
waaS	0.129429	1.46139	2.59745	2.39618	-0.949348	-7.73676	Strand bias in sample and control towards rfaB
alsR	0.0549576	2.22066	4.38702	0.609563	-1.0067	-0.161314	Strand bias in sample and control towards alsB
yciC	0.0884916	2.68756	6.00512	4.5495	-1.21413	-2.90585	Strand bias in sample towards yciB
wzxB	0.00764159	2.35557	4.9823	1.3938	-1.5137	-4.33637	Strand bias in sample and control towards glf operon
metH	0.115541	2.26144	4.36094	0.603688	-1.59998	-0.950348	Strand bias in sample, at 3' end at higher concentration, towards yjbB
yigI	0.186517	4.57587	7.57151	3.54161	-1.66055	-1.27929	Strand bias in sample and control towards rarD
ftsN	0.264179	2.52504	0.427924	-3.48677	-1.81309	-0.294805	Strand bias in sample and control towards hslV
rsmA	0.25902	4.44005	6.02252	2.28371	-1.81685	-2.78234	Strand bias in sample and control towards apaH
rsmH	0.382689	3.89199	3.17012	-2.99834	-2.2717	-0.150228	Unidirectional in sample and control towards ftsL
hflC	0.383999	2.04735	0.272815	-2.32871	-2.75766	-7.49167	Strand bias in sample and control towards yjeT
rpsF	0.0272188	2.85738	5.13076	3.4506	-2.93799	1.07194	Unidirectional in sample towards priB, very low in control
gnd	0.208188	3.38716	7.58526	3.49821	-2.98883	-1.89872	Unidirectional in sample and control towards ugd
mlaA	0.0670005	2.67643	3.30173	-0.699883	-3.41127	-3.15466	Unidirectional in sample and control yfdF antisense
yqaB	0.103267	2.32914	1.43954	-0.135799	-3.47163	-5.08279	Strand bias in sample towards yqaA
secG	0.305616	2.19014	1.39187	-1.56166	-3.49311	-6.99957	Strand bias in sample and control towards yhbX
ftsL	-0.0555371	2.16191	2.06256	-3.96766	-3.53959	-3.03285	Unidirectional at 5' end and near 3' end only - possible domain organisation
dksA	0.179751	2.56277	1.15194	-0.706438	-4.15871	-3.64788	Strand bias at 5' end
rfbA	0.126168	2.29714	2.40791	-1.77794	-4.6415	-6.53622	Strand bias in sample and control towards rfbC
yqaA	0.0631021	2.05246	1.50589	-0.397045	-4.71359	-4.20096	Strand bias in sample towards gshA
rraB	0.0757779	2.12375	0.541209	-5.88486	-5.39194	-4.87907	Unidirectional in sample and control yjgM antisense
yajC	0.0528001	2.33486	1.88373	-0.43123	-5.39552	-4.88435	Strand bias in sample and control towards secD
blr	0.266429	2.22212	1.16718	-0.553037	-5.71433	-5.19828	Strand bias in sample and control towards cnu
sxy	0.157153	2.41351	2.25558	-0.336661	-5.87069	-2.32515	Unidirectional in sample and control antisense yccS (which is disrupted)
nagB	0.252334	3.99366	7.94123	3.44423	-5.87751	-5.36103	Unidirectional in sample and control towards nagACD
yfeO	0.0552572	3.05296	5.33495	0.447497	-5.99219	-5.48694	Strand bias in sample at 3' end towards glk
dhaK	0.335722	3.65856	6.15216	0.50083	-6.25208	-1.16391	Unidirectional in sample and control towards dhaL
proQ	0.0861204	2.04318	1.15397	-6.90666	-6.39231	-5.88652	Unidirectional in sample and control towards prc
apaG	0.159561	2.02377	0.954754	-2.98431	-6.66487	-6.13965	Strand bias in sample and control towards apaH
tomB	0.0981859	2.35336	1.98503	-2.3859	-7.0028	-6.47816	Strand bias in sample and control towards hha

## Sheet: Ec_fosfomysin_DisruptedUnassign
	Log2 fold-change at the following xMIC
Gene	0.25	0.5	0.75	1	2	4	Reason for Unassigned categorisation
ttdB	0.200965	1.91544	7.97343	8.14461	7.61241	5.42989	Small number of high-intensity peaks, not throughout gene body
gltF	-0.0665555	0.0736205	4.19965	4.9795	7.46933	9.04157	Small number of high-intensity peaks, not throughout gene body
hofC	-0.0382269	0.119062	3.76259	4.4766	7.07239	8.72059	Single high-intensity peak in gene body
gadW	-0.0649121	-0.0415061	2.74606	3.75643	6.89118	7.96583	Small number of high-intensity peaks, not throughout gene body
gmd	0.0445581	0.455412	4.89977	4.75714	6.85536	3.90338	Single high-intensity peak in gene body
purL	0.0934668	1.49478	6.55148	6.4339	6.65884	8.66507	Small number of high-intensity peaks, not throughout gene body
glvG	0.140133	0.118172	4.50994	5.09889	6.62499	5.74173	Small number of high-intensity peaks, not throughout gene body
tdcG	0.0266186	-0.243448	2.97804	3.77145	6.29745	7.98199	Single high-intensity peak in gene body
nrdA	0.117026	1.03577	6.24865	6.34671	6.23553	5.40202	Small number of high-intensity peaks, not throughout gene body
yrfF	0.106277	1.58035	7.28979	6.7482	6.14594	4.91474	Small number of high-intensity peaks, not throughout gene body
yicL	0.00749435	0.102154	3.62854	4.18778	5.52554	4.37635	Small number of high-intensity peaks, not throughout gene body
ibpA	0.0770702	0.168666	3.69446	4.22683	5.42884	4.62994	Small number of high-intensity peaks, not throughout gene body
malQ	-0.0307286	0.780319	3.41911	3.49563	5.29623	6.81387	Single high-intensity peak in gene body
gspE	-0.0430803	-0.072447	3.54725	4.24696	5.18998	-5.00302	Small number of high-intensity peaks, not throughout gene body
glnS	0.112755	0.867065	5.10657	4.83469	5.13517	6.49597	Small number of high-intensity peaks, not throughout gene body
hisS	0.352143	0.822237	5.3048	5.93476	5.0837	3.20365	Small number of high-intensity peaks, not throughout gene body
ygaQ	0.046166	0.230062	4.74987	5.64123	4.97697	1.20013	Small number of high-intensity peaks, not throughout gene body
emrD	-0.0428477	1.03489	3.36433	3.74115	4.64699	3.35404	Small number of high-intensity peaks, not throughout gene body
yidR	0.0165344	0.469302	3.40658	3.84327	4.57749	3.25728	Small number of high-intensity peaks, not throughout gene body
ribB	0.0746826	2.41249	6.17272	4.62739	4.48603	4.0929	inserts at extreme 3' end same intensity in sample and control
ytfQ	0.176813	1.0267	5.594	4.48854	4.42096	4.96194	Single high-intensity peak in gene body
yidL	0.00282688	-0.0755476	2.67492	2.97189	4.39637	3.2971	Small number of high-intensity peaks, not throughout gene body
dppD	-0.0947794	0.0620733	3.5632	3.70923	4.31758	4.49346	Single high-intensity peak in gene body
fdnG	0.0639689	0.579292	6.12385	6.38943	4.27607	0.779156	Small number of high-intensity peaks, not throughout gene body
btuR	-0.0764676	0.128024	4.16154	4.13506	4.22479	3.15298	Single high-intensity peak in gene body
yicI	-0.103976	-0.224789	2.19164	3.22872	3.97062	3.11502	Small number of high-intensity peaks, not throughout gene body
modC	-0.137291	-0.195368	3.55371	4.14697	3.96788	0.759907	Single high-intensity peak in gene body
ibpB	-0.1053	0.00114051	2.14617	2.33927	3.77267	3.1828	Small number of high-intensity peaks, not throughout gene body
ldtE	0.00665651	0.729271	3.8288	3.36448	3.48143	3.57644	Single high-intensity peak in gene body
yibH	-0.0932454	0.114011	5.36029	5.37467	3.43665	0.239499	Small number of high-intensity peaks, not throughout gene body
rpoC	0.0492316	2.01474	3.2047	3.33135	3.26441	4.56546	Small number of high-intensity peaks, not throughout gene body
yidE	-0.0725063	0.0438174	2.07339	2.7973	3.1692	2.37267	Small number of high-intensity peaks, not throughout gene body
yjeM	-0.107467	-0.18091	2.43913	3.27829	3.1266	-2.67235	Small number of high-intensity peaks, not throughout gene body
yicH	-0.271576	-0.0901473	1.10097	1.8273	3.04925	4.17787	Small number of high-intensity peaks, not throughout gene body
uxaC	0.0528136	0.449685	3.76337	3.54682	2.96049	4.48366	Small number of high-intensity peaks, not throughout gene body
yeeZ	0.0228186	0.133413	1.09993	1.36104	2.86351	-0.247693	Small number of high-intensity peaks, not throughout gene body
glnE	-0.0283965	-0.276503	3.5134	3.49099	2.86327	8.32643	Single high-intensity peak in gene body
narG	0.0754878	0.0978835	1.64963	1.45851	2.73369	4.25387	Single high-intensity peak in gene body
yqiI	0.158158	-0.060391	2.19222	2.82705	2.72373	1.31667	Small number of high-intensity peaks, not throughout gene body
mfd	0.0679404	0.0880808	2.49717	2.42632	2.70012	3.35345	Single high-intensity peak in gene body
yjcC	-0.0266754	-0.0710448	1.81641	2.17158	2.6863	1.65307	Small number of high-intensity peaks, not throughout gene body
rdgC	0.0499085	0.676334	2.4441	2.34631	2.62583	3.17134	Small number of high-intensity peaks, not throughout gene body
def	0.0216748	3.56728	7.17857	4.14806	2.49892	1.00147	Unidirectional inserts at 3' end
nlpA	-0.0158306	0.0476254	1.34898	1.87953	2.38924	0.821779	Small number of high-intensity peaks, not throughout gene body
gspF	-0.0224354	0.139879	3.07237	2.95999	2.3694	3.22143	Single high-intensity peak in gene body
pnp	0.101272	2.58584	5.31378	2.77727	2.02671	2.41978	Single high-intensity peak in gene body
yrbL	-0.107078	0.315726	5.82222	6.18623	1.99365	-4.72076	Small number of high-intensity peaks, not throughout gene body
rutR	-0.0815902	0.141015	3.78595	3.35688	1.98305	2.2686	Single high-intensity peak in gene body
obgE	0.0328569	2.18764	5.45825	5.58741	1.81922	-2.73967	Small number of high-intensity peaks, not throughout gene body
yraI	-0.0430547	0.599053	5.15212	5.15453	1.8118	-1.81887	Small number of high-intensity peaks, not throughout gene body
pitB	-0.00823481	-0.0753886	2.71962	3.03505	1.75575	3.17666	Small number of high-intensity peaks, not throughout gene body
yhbX	-0.0386456	0.215572	3.29351	2.86145	1.62287	-1.40202	Small number of high-intensity peaks, not throughout gene body
bglH	-0.0275091	-0.0218451	2.21225	2.88743	1.50254	-0.147618	Small number of high-intensity peaks, not throughout gene body
mtr	-0.00320498	0.100956	2.34121	2.51609	1.18327	-6.43915	Small number of high-intensity peaks, not throughout gene body
rpoN	0.043052	3.74975	9.81951	8.42783	-1.25911	6.39588	Small number of high-intensity peaks, not throughout gene body
gltB	0.0905645	0.289931	2.77098	1.30209	-1.52092	-1.58673	Small number of high-intensity peaks, not throughout gene body
yhdP	-0.334425	-2.43632	2.19276	1.4805	-1.7395	-2.26526	Single high-intensity peak in gene body
narQ	0.0621842	0.423806	2.72862	1.02504	-2.16415	0.807396	Single high-intensity peak in gene body
yigZ	-0.069968	-0.220798	2.43073	1.54439	-2.42271	-1.75098	Small number of high-intensity peaks, not throughout gene body
hyuA	0.00535973	0.169397	3.72466	2.39608	-4.25108	-5.82753	Small number of high-intensity peaks, not throughout gene body
ptsN	-0.533302	-0.268386	5.26067	2.98998	-4.94867	-4.43569

## Sheet: Ec_fosfoymycin_Promoters
	Log2 fold-change at the following xMIC
Gene	0.25	0.5	0.75	1	2	4
murA	0.32632	6.06656	12.8626	13.5035	16.0333	17.0837
phnM	0.0151507	4.1869	9.80293	9.11047	7.34624	0.644732
yfeH	0.114501	4.59425	8.95418	8.03526	6.5483	-5.63048
yeeY	0.163405	0.267843	1.77449	1.47947	2.74784	-0.749251
ymdF	-0.237094	0.0166937	3.00149	2.42725	1.67461	0.409211
pfkA	-0.0200588	3.39559	7.6609	5.78984	-0.0622013	-5.78954
fsr	-0.0988949	2.76702	6.50724	2.98967	-0.138737	-2.66862
glpF	-0.03924	2.88757	7.6002	6.74786	-0.60591	-5.33692
emrA	-0.0345864	3.39384	5.11327	-1.61119	-0.965858	-5.17603
pntA	0.11945	2.41285	5.09402	1.58153	-2.06557	-4.94362
yjbB	0.0624207	3.4017	8.68644	7.12855	-2.76559	-4.71188
rarD	0.195483	4.25374	6.62399	2.15324	-3.24627	-3.91332
glk	0.22944	4.48363	7.18897	2.82316	-3.43642	-3.20534
bcr	0.160528	4.35276	6.73708	2.17508	-3.88293	-6.67552
trxA	0.00178245	2.19534	6.17455	3.19711	-4.70611	-7.09136
kdpE	0.0360641	2.77867	2.82622	-5.10021	-4.96998	-2.52405
mepM	0.236846	2.26084	1.88429	-3.47083	-5.4984	-3.05433
ynfL	-0.0547927	2.0223	2.47703	-5.71552	-5.59046	-3.1491
rpoE	0.405814	2.58753	4.96052	2.08443	-5.81653	-5.55396
hupB	0.113487	3.19762	5.75566	1.17526	-5.99908	-5.73532
cpdA	-0.149041	2.60801	4.5858	-0.660871	-6.45193	-6.18687
yhdJ	-0.233505	0.208028	4.2761	1.6306	-6.85621	-0.143037

## Sheet: Ec_fosfomycin_PromotersComplex
	Log2 fold-change at the following xMIC
Gene	0.25	0.5	0.75	1	2	4	Reason for Complex categorisation
waaL	0.102368	2.61453	8.70559	9.20374	9.10971	1.96844	Birdirectional inserts upstream (disruption of rfaDFC)
yhfK	-0.291109	1.76122	6.63917	7.01866	8.24117	5.59147	Bidirectional upstream (disruption of crp)
envZ	-0.0782196	3.97378	9.75169	9.8728	6.71652	0.884972	Birdirectional upstream (disruption of ompR)
ynjE	0.269897	0.909668	4.5713	4.13695	4.0007	4.06671	Single upstream peak
ydhR	0.260888	0.774062	3.38092	3.17861	3.00092	4.4735	Unidirectional inserts upstream in sample and control
galT	0.36234	2.94607	2.96837	1.691	2.91663	-1.69024	Bidirectional inserts upstream (disruption of galE)
alsB	0.0217205	2.4611	6.826	5.29454	2.30125	-5.1394	Unidirectional upstream in sample and control
ubiD	0.0495309	1.4937	6.86875	6.86715	1.45244	-5.14094	Bidirectional upstream (disruption of rfaH)
fabD	-0.061551	2.78864	7.4946	7.1216	1.40445	-0.809177	Unidirectional upstream, no inserts upstream in control
mnmE	-0.0919505	1.7898	3.92405	2.41592	1.38713	-6.18177	Unidirectional inserts upstream in sample and control
ynfK	0.392975	3.2378	1.78472	-5.20144	1.08592	-4.80442	Bidirectional upstream (disruption of dgsA)
rpsM	-0.24904	3.3512	6.97739	4.30483	0.863052	-4.02998	Unidirectional inserts upstream in sample and control
psd	0.14924	2.70209	3.09811	-0.123892	0.575728	-4.90623	Unidirectional inserts upstream in sample and control
ppx	0.0646508	4.90704	10.4036	9.88056	0.460216	-4.10407	Bidirectional upstream (disruption of ppk)
yciB	0.0851334	3.24341	7.44535	6.18059	0.0627101	-5.09272	Unidirectional upstream in sample and control
dhaM	0.126052	3.53153	6.23977	1.28085	-0.302165	-6.38525	Unidirectional inserts upstream in sample and control
zntA	-0.0513682	2.89187	2.74	0.117053	-0.500565	-3.90148	Bidirectional upstream (disruption of yhhN) and no selection against inserts in zntA
dnaJ	0.531079	3.48174	4.98424	0.0747957	-0.785941	-6.47873	Unidirectional inserts upstream in sample and control
yhfA	-0.239728	-0.0711127	3.19034	1.42651	-0.828985	-8.40012	Bidirectional upstream (disruption of crp)
rseC	0.226581	2.98233	5.3795	2.06152	-1.22298	-0.171438	Bidirectional inserts upstream
waaJ	-0.00543783	3.37971	6.75904	3.57688	-1.97925	-8.23575	Bidirectional upstream (disruption of rfaI)
trkH	-0.122013	-0.206941	3.15231	1.7966	-2.04328	-2.15525	Single upstream peak
htpX	0.258162	2.43233	4.92995	3.65644	-2.06168	-0.655017	Unidirectional inserts upstream in sample and control
lptC	0.021207	2.99189	6.99724	5.27503	-2.31482	-6.47987	Unidirectional upstream in sample and strong strand bias in control
ydcP	0.420904	3.95977	2.91391	-1.73868	-2.43944	-4.39818	Bidirectional inserts upstream
yciU	0.332577	2.77	0.449702	-5.07703	-2.73343	-4.68136	Strand bias upstream in sample and control
glf	0.172013	3.24381	5.99602	2.03329	-2.79849	-9.39104	Unidirectional inserts upstream in sample and control
accC	-0.0675513	4.20294	7.77027	4.15618	-2.83856	-2.58145	Unidirectional inserts upstream in sample and control
vsr	0.481922	3.9929	8.21761	4.73759	-2.84718	-4.79234	Bidirectional inserts upstream (disruption of dcm)
waaY	0.00362473	1.52446	3.81081	-0.263925	-3.05966	-7.05263	Unidirectional inserts upstream in sample and control
hupA	0.0122925	1.49656	3.03303	-1.22261	-3.25674	-7.27373	Unidirectional inserts upstream in sample and control
accB	0.214855	3.65606	6.70552	4.29697	-3.72206	-5.63745	Unidirectional inserts upstream in sample and control
fruA	0.0790984	2.69562	5.49612	1.72228	-4.30505	-4.04534	Strand bias upstream in sample and control
accA	-0.0947474	1.18775	5.89837	5.26054	-4.44001	-4.17965	Single upstream peak unidirectional in sample and control
rfbC	0.136499	2.38428	2.04725	-2.74754	-4.54337	-6.72291	Unidirectional inserts upstream in sample and control
murE	0.0856025	2.43877	1.80176	-4.83469	-4.72263	-2.2846	Unidirectional inserts upstream in sample and control
prs	0.146973	2.84438	3.83409	-1.86248	-4.76274	-4.50268	Unidirectional inserts upstream in sample and control
hfq	0.171465	2.54866	1.22237	-1.45269	-4.96335	-4.70173	Bidirectional upstream in sample
ygiQ	0.141176	2.29962	0.350817	-0.889638	-5.36743	-5.10576	High-intensity inserts within gene body
ycfH	0.357783	2.10515	0.606261	-5.56484	-5.45558	-5.19552	Strand bias upstream and within gene bodyin sample and control
aroA	0.238959	2.0641	-1.5161	-5.8834	-5.75311	-5.48986	Bidrectional inserts upstream (disruption of serC)
pdxA	0.144079	2.84286	6.78419	4.28919	-6.0399	-5.77612	Strand bias upstream in sample and control
nagA	0.386098	4.12011	7.82763	3.06591	-6.09979	-5.83715	Insert direction bias upstream in sample and control
pgk	-0.188271	2.75341	2.60765	-4.16037	-6.13191	-5.86774	Unidirectional inserts upstream in sample and control
secD	0.202936	2.22944	0.896867	-6.31464	-6.20073	-5.93774	Unidirectional inserts upstream in sample and control
dedA	0.0928431	2.16876	1.84254	-2.84137	-6.2465	-1.47008	Bidirectional inserts upstream in sample
nuoM	-0.0962305	2.01927	0.519056	-6.39238	-6.2662	-6.00155	Strand bias upstream in sample and control
gltP	0.266389	2.10119	3.54174	-0.672497	-6.27721	-2.60464	High-intensity inserts within gene body
yhdP	0.18408	3.90073	6.21244	0.566345	-6.3365	-3.96028	Bidirectional upstream in sample (disruption of rng) with strand bias towards yhdP
hslV	0.361905	2.12546	-0.969783	-2.1673	-6.56109	-6.29818	High-intensity inserts within gene body
ygiB	0.0720537	2.13784	3.1239	-4.57963	-6.58052	-4.17893	Bidirectional inserts upstream in sample
yjfN	0.323177	2.0854	3.11818	-2.17112	-6.6975	-6.43116	Strand bias upstream in sample and control
aroB	0.163127	3.38902	6.41517	2.10584	-6.73934	-6.47248	Bidirectional upstream (disruption of aroK) with strand bias towards aroB in sample
zapB	0.14189	2.14135	6.64713	5.17954	-6.91158	-6.64398	Bidirectional upstream with strong bias away from zapB
yhhM	0.263513	3.22564	3.12522	-1.46896	-6.93575	-6.66823	Bidirectional inserts upstream (disruption of yhhN)
hemY	0.134636	2.45276	1.21951	-1.75725	-7.21656	-6.94639	Bidirectional inserts upstream (disruption of hemX)
glpR	0.108213	2.31645	2.23437	-2.06681	-7.34417	-7.07413	Strand bias upstream in sample and control
folP	0.256625	2.30016	2.47938	-1.26424	-8.34846	-8.0743	Unidirectional inserts upstream in sample and control
