# Supplementary material for: High-density transposon libraries utilising outward-oriented promoters identify mechanisms of action and resistance to antimicrobials
Source: FEMS Microbiol Lett. 2020 Nov 13;367(22):fnaa185. doi: 10.1093/femsle/fnaa185 (PMC7735965; doi:10.1093/femsle/fnaa185)
Supplement: fnaa185_Supplemental_Files [file fnaa185_supplemental_files.zip › Supplementary-S2_Pa_fosfomycin.xlsx]

## Sheet: Pa_fosfomycin_Disrupted
	Log2 fold-change at the following xMIC
Gene	0.25	0.75	1	2	4
glpT	2.69862	10.141	12.6472	14.9532	15.5161
phnC	2.75485	10.4974	12.9439	14.9035	14.0725
phnF	2.70156	9.71594	12.293	14.3002	14.7972
phnG	2.53499	9.88513	12.5167	14.0236	12.2613
htpX	2.69374	9.54708	12.2204	14.0004	12.1384
phnE	2.62849	9.45191	11.8332	13.8963	14.1544
phnD	2.64255	9.99179	12.2889	13.4212	13.1699
phnJ	2.48343	9.42351	11.8321	12.9793	11.9582
phnK	2.69916	9.57904	12.0491	12.9763	10.9058
phnH	2.63266	9.57696	12.2113	12.9525	11.1527
pstA	2.1899	8.48429	10.9768	12.1866	10.9
phnI	2.10374	8.74962	10.8938	11.6257	10.7414
phnL	1.54068	7.85714	9.96663	10.919	8.86651
prkl	1.66537	7.32411	10.1993	10.8426	9.48048
PA0011	-0.278069	4.78279	8.11103	8.95747	7.60564
ptsS	2.54331	8.84265	11.239	7.11468	2.75049
PA5002	-0.213467	4.57618	6.49781	6.88296	5.13293
cysH	1.17944	5.93978	7.6556	5.99018	3.70777
cbrA	0.835036	3.53712	3.45791	4.98319	5.64124
cysI	0.514221	1.96657	2.00371	2.94976	2.72169
PA0429	1.03879	2.81651	2.10951	2.45619	2.15835
yhdW	0.291014	2.38155	3.97562	1.91156	0.10152
oprI	1.65982	5.63398	4.34336	1.78122	-1.02712
cobA	0.973237	2.89539	2.76122	0.669529	1.11458
PA0946	0.755546	3.36351	2.3491	0.206075	0.242556
PSPA7_4470	0.47236	2.14529	1.39855	-0.17557	-2.8693
yhhJ	0.486073	1.76721	2.30688	-0.219585	-2.06959
cbrB	0.853063	4.37032	3.63659	-0.383514	-0.816094
trbE	0.59998	2.18945	1.2968	-0.62228	-3.72916
PA2550	2.00357	4.26322	4.36411	-1.75146	-1.76252
sadB	1.54308	1.21902	2.56283	-2.55128	-2.94406
PA4423	0.64367	4.45347	3.2575	-3.48526	0.958389

## Sheet: Pa_fosfomycin_DisruptedComplex
	Log2 fold-change at the following xMIC
Gene	0.25	0.75	1	2	4	Reason for Complex categorisation
PA5236	1.78198	8.22598	11.0019	13.0284	13.2864	Unidirectional inserts in sample towards glpT antisense
PA4917	1.62297	8.42539	11.2706	12.6044	11.8446	Unidirectional inserts in sample towards PA4916
pncA	1.41073	7.21184	10.1431	11.7109	11.1129	Unidirectional inserts in sample towards PA4917-PA4916
amrZ	0.891975	6.88538	9.6066	11.428	11.9482	Unidirectional inserts in sample towards phn operon
pstC	2.0212	8.35566	10.896	10.839	9.94502	Strand bias in sample and control towards pstAB (pstA disrupted)
PSPA7_2324	1.20158	6.95397	9.39689	10.5065	8.03673	Unidirectional inserts in sample towards htpX antisense (which is disrupted)
envZ	1.81392	7.35164	9.70454	10.4254	8.63631	Strand bias in sample and control, few inserts in 5' half
PA3386	0.833565	5.61715	7.94316	9.46315	8.75972	Unidirectional inserts in sample towards amrZ antisense and phn operon
PA4823	1.25726	5.20075	6.91307	9.44027	8.2855	Possible activating singal for PA4822 & antisense PA4824
wapQ	0.455551	5.82794	8.44607	8.84667	7.91081	Unidirectional inserts in sample and control towards PA5006
PA3390	0.793908	6.76244	8.85515	8.15581	6.91124	Unidirectional inserts in sample towards PSPA7_1742(PA3388) antisense disrupted and phn operon
sspA?	1.24339	5.27685	7.50449	7.97043	6.89593	Strand bias in sample towards sspB (Unidirectional inserts in control)
mgtA	0.347619	4.31434	6.83426	7.80803	6.2917	Unidirectional inserts in sample towards PA4822?
PA4330	0.680963	4.09449	6.82236	7.76909	5.94839	Unidirectional inserts in sample antisense towards pyk1
PSPA7_6278	0.849558	4.98215	6.6011	7.6746	6.58255	Unidirectional inserts in sample towards gltP
PSPA7_1742	0.390815	5.57679	7.82916	7.5361	6.81361	Unidirectional inserts in sample towards PSPA7_1743(PA3386) disrupted and phn operon
PA4824	0.0519816	3.98199	6.51324	7.52078	6.43894	Unidirectional inserts in sample towards PA4822?
pilW	0.813947	5.27948	7.37187	7.39856	5.86851	Unidirectional inserts in sample towards pilXY1Y2E
cmpX	-1.08559	2.58054	5.12497	6.46154	5.20137	Unidirectional inserts in sample opposite orientation to control, towards cmaX antisense
PA5223	1.7199	6.15795	7.69229	6.44908	2.84719	Unidirectional inserts in sample towards PA5234 and glptT
crfX	1.10703	4.13995	5.57126	6.39992	5.14477	Unidirectional inserts in sample and control antisense PSPA7_3533(cmaX)
pncB1	1.30465	4.56675	6.50026	6.38986	4.72865	Unidirectional inserts in sample towards pncA antisense and PA4916 activation
PA3389	1.0634	5.38815	7.23786	5.95262	5.44967	Unidirectional inserts in sample towards PSPA7_1741(PA3390) disrupted and phn operon
PA5234	1.40557	5.84348	7.21534	5.24322	1.98292	Unidirectional inserts in sample towards glptT
pstB	1.0978	6.97499	8.50458	4.8798	-0.933892	Small peaks in gene body. High-intensity single insertion at 5' end, antisense insertions
ilvE	-0.0838187	1.3496	4.07644	4.84637	3.45686	Unidirectional inserts in sample towards glnE antisense
yhiI	1.45644	4.81118	6.1802	4.80781	1.86145	Unidirectional inserts in sample towards PA5233 antisense and glptT
PA4328	0.332979	2.63377	5.16754	4.75723	2.67272	Difference in strand bias between control and sample
PSPA7_2321	0.228939	1.14333	3.92986	3.7897	0.678349	Difference in strand bias between control and sample
nosZ	0.0182348	1.51838	5.09368	3.49528	1.55695	Unidirectional inserts in sample towards nosR antisense
nosD	0.389096	1.10631	3.54349	3.48607	2.27471	Unidirectional inserts in sample towards nosZ
nosR	0.126918	1.2259	3.08189	3.36141	3.96096	Unidirectional inserts in sample towards PA3389 antisense
oprF	0.728074	3.68728	4.39755	1.84767	0.763021	Bidirectional peaks in 3' half - possible domain disruption
phoR	0.340144	3.3963	4.98339	1.83231	0.4514	Peaks in middle of gene - possible domain activation
PSPA7_3663	0.961734	2.01989	2.48285	-0.00622978	-2.51824	Strand bias in sample 5' to frameshift - domain activation?
erfK	1.40449	4.58437	3.98952	-0.44368	-2.63799	Strand bias in sample and control towards oprI antisense
ponA	1.17263	3.76784	2.6138	-1.39482	-3.43862	Strand bias in sample and control towards maeB antisense

## Sheet: Pa_fosfomycin_DisruptedUnassign
	Log2 fold-change at the following xMIC
Gene	0.25	0.75	1	2	4	Reason for Unassigned categorisation
PSPA7_4050	0.498528	8.39256	10.6761	12.7257	9.94471	Small number of high-intensity insertions not throughout the gene body
PA0603	-0.078803	1.599	5.13587	6.98953	6.11046	Small number of high-intensity insertions not throughout the gene body
PA1829	-0.188323	1.94762	4.42198	6.62513	6.83024	Small number of high-intensity insertions not throughout the gene body
nosF	0.221703	2.6136	5.15316	5.90624	3.65264	Small number of high-intensity unidirectional insertions not throughout the gene body
gltK:1	-0.179177	0.130455	3.22734	5.00851	3.63793	Small number of high-intensity insertions not throughout the gene body
PAP_P2628	0.0903186	1.06068	2.9681	4.76761	2.85494	Single high-intensity insertion
PA1194	-0.0732512	0.845873	2.29378	3.80851	2.82992	Small number of high-intensity insertions not throughout the gene body
PSPA7_0198	-0.123423	1.20824	2.29046	3.45828	3.65685	Small number of high-intensity insertions not throughout the gene body
yhiH	0.803613	3.1361	4.73628	3.34188	6.09562	Single high-intensity insertion
opmD	0.010288	0.766328	2.34587	3.29772	3.75578	Small number of high-intensity insertions not throughout the gene body
PA4375	0.239461	2.36723	3.88918	2.90549	4.8143	Single high-intensity insertion
PA3254	0.203888	1.04007	2.44583	2.77479	2.94641	Small number of high-intensity insertions not throughout the gene body

## Sheet: Pa_fosfomycin_Promoters
	Log2 fold-change at the following xMIC
Gene	0.25	0.75	1	2	4
glpD	0.833617	7.80887	10.0989	10.63	11.2002
PA4916	1.57758	7.33895	9.69116	9.10737	8.01096
PA4882	1.44416	5.79893	6.7027	6.50245	5.22043
putA	0.381412	4.73722	7.7605	6.38533	4.80722
pilX	0.663596	4.93883	6.96465	5.12646	4.00617
gltP	0.408003	4.46372	6.15089	5.08576	3.54829
PA5121	0.261405	2.57825	3.37951	0.690141	-6.95553
PA4656	0.868606	3.77277	4.33083	0.189768	-2.93519
ompR	0.521445	2.83963	3.306	-0.355207	-6.51399
ubiD	0.520214	2.03103	2.04762	-0.867377	-0.286865

## Sheet: Pa_fosfomycin_PromotersComplex
	Log2 fold-change at the following xMIC
Gene	0.25	0.75	1	2	4	Reason for Complex categorisation
phnM	2.09706	7.81177	9.35893	9.07761	7.67273	Directional bias for insertions upstream in sample and control
tas	0.198857	5.17835	7.43984	6.42969	5.46438	Unidirectional insertions upstream in sample and control
PSPA7_5111	0.0803529	3.65307	5.73689	5.83157	4.91637	Single upstream insertion
thrS	-0.194768	3.59963	5.61075	5.69647	4.76838	Single upstream insertion
PSPA7_0012	-0.24186	4.08945	6.66661	5.25077	4.31038	Bidirectional insertions upstream
PSPA7_2475	-0.148665	2.92692	4.49344	4.42212	4.49659	Single upstream insertion
PSPA7_4641	-0.147938	2.89594	4.84934	4.29999	2.96979	Single upstream insertion
PSPA7_3552	1.01836	4.86473	6.55823	3.57824	0.631762	Bidirectional insertions upstream
PSPA7_1492	-0.153953	1.9393	3.06622	3.01404	3.48989	Single upstream insertion
PSPA7_5545	0.118817	2.69692	3.64041	1.08951	0.50699	Bidirectional insertions upstream
yrfI	0.791965	2.12441	2.22964	-1.95742	-4.81532	Insertions within gene body as well
