# Supplementary material for: High-density transposon libraries utilising outward-oriented promoters identify mechanisms of action and resistance to antimicrobials
Source: FEMS Microbiol Lett. 2020 Nov 13;367(22):fnaa185. doi: 10.1093/femsle/fnaa185 (PMC7735965; doi:10.1093/femsle/fnaa185)
Supplement: fnaa185_Supplemental_Files [file fnaa185_supplemental_files.zip › Supplementary-S3_Ec_GSK2251052.xlsx]

## Sheet: Ec_GSK2251052_Disrupted
	Log2 fold-change at the following xMIC
Gene	0.25	0.5	0.75	1	2	4
dam	1.28339	6.1858	2.40157	3.82537	5.22489	1.17388
truA	0.320058	7.82775	3.61208	6.22085	5.00088	0.0835405
yihG	0.245101	3.70726	4.22465	4.18616	3.31698	-2.13509
ybeQ	-0.0491314	3.71936	3.8215	6.37787	3.316	-2.46919
yihN	0.39973	3.45574	3.88578	4.04323	3.19718	-2.22112
waaG	-0.515716	4.24063	4.22729	3.89981	2.89243	0.364677
ybeU	0.045957	2.83657	3.18112	3.54905	2.54044	-3.67344
putA	0.0276971	1.57736	2.56497	3.0149	2.3416	-1.31392
fepE	0.190301	2.0969	1.84727	2.08813	2.01797	-5.59324
ybdO	0.448315	2.30678	3.23329	3.67376	1.8649	-0.665271
uvrD	-0.480329	0.750103	0.673445	3.057	1.65289	-5.23252
miaA	0.251165	4.64701	-0.690978	1.03411	-1.00302	1.3642
nfrB	0.22164	5.00442	5.63438	4.79171	-2.38028	-4.88753
rzpD	0.138505	0.673836	1.03019	2.56165	-2.9112	-1.56046
thrB	0.416477	0.517798	3.03551	1.67816	-3.63487	-0.824722
ybeR	-0.0408	2.08018	2.69314	2.65075	-7.75169	-5.88799

## Sheet: Ec_GSK2251052_DisruptedComplex
	Log2 fold-change at the following xMIC
Gene	0.25	0.5	0.75	1	2	4	Reason for Complex categorisation
tdcA	0.273286	2.52156	3.00532	2.94952	2.91923	-4.30546	Unidirectional inserts in sample
deoD	-0.402415	1.93562	2.4489	1.93376	1.96964	-3.7694	Unidirectional inserts in sample
borD	0.368008	2.49583	3.01504	2.93506	1.84998	-5.04854	Directional bias for insertions in gene body
leuQ	0.395441	6.77838	1.06538	-1.74077	-0.605999	0.490913	Unidirectional inserts in sample, possible antisense rsmC
rsd	0.940909	4.73867	0.965766	2.28307	-0.768952	-2.80168	Unidirectional inserts in sample possible activation of nudC
leuT	0.18987	6.00889	0.406758	-2.03379	-0.913706	0.340372	Unidirectional inserts in sample
leuP	0.171797	5.19686	-0.445032	-2.06091	-0.943065	0.327116	Unidirectional inserts in sample, possible antisense rsmC
leuV	0.0457315	5.86465	-0.753227	-2.16389	-1.05435	0.275255	Unidirectional inserts in sample, possible antisense rsmC
dusB	-0.231061	3.98638	-0.242687	-1.19747	-1.1222	-3.13645	Unidirectional inserts in samples and controls
hofQ	0.346451	5.73774	1.31305	-1.50497	-2.81542	-1.84902	Unidirectional inserts in sample, possible activation of aroK
ybeL	0.126479	5.38685	2.00757	0.87971	-4.7048	-2.8699	Unidirectional inserts in sample - activation of leuS
hofP	0.472104	5.57105	1.02675	0.302306	-5.00149	-3.1612	Unidirectional inserts in sample, possible activation of aroK
hofO	0.210793	4.14694	0.496148	-0.951966	-5.29074	-3.44901	Unidirectional inserts in sample, possible activation of aroK

## Sheet: Ec_GSK2251052_DisruptedUnassign
	Log2 fold-change at the following xMIC
Gene	0.25	0.5	0.75	1	2	4	Resaons for Unassigned categorisation
mrdA	0.200899	13.5116	14.1558	14.1957	13.5193	5.77466	Single high-intensity insertion
yfeD	0.0428799	3.15353	4.33775	6.90509	10.2757	5.46314	Single high-intensity insertion
hscC	0.327238	4.4204	5.58419	8.41372	9.84244	3.22279	Single high-intensity insertion
yaaU	-0.00281638	0.481308	-1.17472	1.38117	9.77794	8.32109	Single high-intensity insertion
ppsA	0.110513	3.66935	4.98648	8.20488	9.3873	3.86385	Single high-intensity insertion
chaB	0.21823	9.03624	9.70069	9.92973	9.37186	1.33233	Single high-intensity insertion
yhaO	0.162791	2.77435	4.41962	7.28463	8.71824	3.35727	Single high-intensity insertion
pyrC	0.190767	6.82838	7.19406	8.10193	8.51987	1.92879	Single high-intensity insertion
tap	0.0791933	1.56487	3.06358	6.82402	7.69159	1.78684	Single high-intensity insertion
basR	0.229871	4.70174	5.02333	5.74816	7.64763	-3.84842	Single high-intensity insertion
cytR	0.246804	8.36555	7.90935	8.17835	7.59239	2.74749	Single high-intensity insertion
yabI	0.21835	5.84402	6.39858	6.93842	7.38873	0.135694	Single high-intensity insertion
gntT	-0.00624955	0.790155	0.521905	1.73186	7.34008	9.82235	Single high-intensity insertion
agaB	0.225316	0.212481	0.310085	2.73815	7.32455	3.35595	Single high-intensity insertion
ygjI	0.0700369	0.458536	0.14267	2.40143	7.15413	9.50728	Single high-intensity insertion
tnaB	0.288961	2.29218	2.72938	3.60301	6.97978	0.848526	Single high-intensity insertion
citC	0.106281	4.53213	4.90368	6.50542	6.86153	1.77402	Single high-intensity insertion
bcsE	0.270557	0.890854	0.120002	3.10037	6.82428	2.82318	Single high-intensity insertion
sthA	0.801644	3.37827	5.98934	6.58873	6.44447	3.31238	Single high-intensity insertion
yrdB	0.396027	4.50368	2.56762	2.99406	6.41268	1.82243	Single high-intensity insertion
cysQ	0.624709	1.95301	2.99982	3.87047	6.21659	-0.468945	Single high-intensity insertion
rhaM	0.220469	3.48276	3.67728	3.50797	6.16863	2.14974	Single high-intensity insertion
ygcG	0.287372	3.37424	3.98371	5.59102	6.11794	0.1635	Single high-intensity insertion
queD	0.569566	6.56732	7.05792	6.89526	6.10366	-1.41001	Single high-intensity insertion
sfmD	0.346498	4.45847	4.81866	5.20068	6.07483	2.04389	Single high-intensity insertion
cstA	0.111382	5.27246	5.69574	6.34135	6.03435	0.278424	Single high-intensity insertion
mdtA	0.215704	6.40527	6.76019	6.94537	6.00763	-0.327087	Single high-intensity insertion
atoD	0.215418	6.48861	7.24612	7.22808	5.80046	1.64787	Single high-intensity insertion
purU	0.221957	2.58739	3.60067	2.82451	5.76829	-3.16061	Single high-intensity insertion
clsC	-0.138949	0.0739603	-0.0548149	-0.211116	5.72275	-5.00431	Single high-intensity insertion
clpB	-0.213435	0.0438701	0.793737	3.24801	5.60588	-0.534906	Single high-intensity insertion
yagL	0.0808959	0.758132	1.4015	2.58079	5.43661	-5.70027	Single high-intensity insertion
leuO	0.192445	1.06444	1.53347	3.4631	5.43443	-0.431832	Single high-intensity insertion
cadB	0.259717	2.40178	1.97438	2.52727	5.37661	0.209747	Single high-intensity insertion
rhtC	0.261031	6.53711	7.15666	6.98244	5.35404	-0.914646	Single high-intensity insertion
gntU	0.209015	6.99701	7.20822	7.37942	5.34761	-1.48131	Single high-intensity insertion
cusC	0.125212	2.56711	1.61554	2.5549	5.17731	0.828043	Single high-intensity insertion
ydjI	0.381992	4.03408	4.25736	4.27508	5.14685	0.540897	Single high-intensity insertion
yegI	0.287717	4.63845	5.03027	5.60721	5.14581	-0.991559	Single high-intensity insertion
glnE	-0.445058	3.52718	3.99748	5.24621	5.12454	0.210805	Single high-intensity insertion
ebgA	-0.000379387	3.29955	3.8279	4.55837	5.05714	-0.103178	Single high-intensity insertion
appY	0.556028	5.29158	6.53878	6.00119	5.01988	-1.02112	Single high-intensity insertion
dctR	-0.472971	1.71771	1.36113	1.89451	4.88299	-1.37359	Single high-intensity insertion
fimC	0.304398	4.67179	5.07309	5.30154	4.86738	-1.23088	Single high-intensity insertion
proY	0.0265698	1.18295	1.18473	3.22042	4.86021	-4.50529	Single high-intensity insertion
frlD	0.0207323	0.597843	-0.74399	2.30102	4.84601	1.32962	Single high-intensity insertion
gspK	0.249197	4.95252	5.35529	5.48118	4.82288	-1.7251	Single high-intensity insertion
yhaH	0.123322	3.60899	4.38083	4.83022	4.75463	-3.56996	Single high-intensity insertion
hcaT	0.356515	4.83439	4.79173	5.19236	4.70919	-0.872716	Single high-intensity insertion
yfcS	0.0824694	2.1833	1.08823	1.8135	4.65959	-3.19086	Single high-intensity insertion
zntA	-0.119095	3.23086	3.76037	4.32909	4.59398	-0.102646	Single high-intensity insertion
hcp	0.356671	4.68883	5.31355	5.56057	4.55627	-1.24825	Single high-intensity insertion
yfiR	0.197274	4.56002	5.1213	4.95531	4.54858	-0.414279	Single high-intensity insertion
uhpC	0.2484	4.76677	5.53809	5.75157	4.54469	-0.128644	Single high-intensity insertion
tnaA	0.0605835	1.35954	1.41329	2.06599	4.52626	-3.46466	Single high-intensity insertion
cusB	0.0488841	2.03796	2.1537	2.0152	4.43565	-4.58046	Single high-intensity insertion
hsdS	0.43509	2.29194	2.77605	3.31779	4.34723	-0.554298	Single high-intensity insertion
idnK	0.616938	4.22403	4.74048	4.96346	4.31546	-2.69289	Single high-intensity insertion
bdm	0.377415	3.97028	4.63334	4.73026	4.26938	-3.91004	Single high-intensity insertion
yjhH	0.359506	4.18177	4.88064	4.88716	4.14605	-0.64111	Single high-intensity insertion
ykfJ	0.144591	2.0803	2.1873	1.95852	4.14253	-4.96079	Single high-intensity insertion
rarD	0.311141	4.85737	5.57628	5.41418	4.11705	-1.22751	Single high-intensity insertion
ydeT	0.427941	1.63942	2.14703	2.75403	4.09849	-3.09205	Single high-intensity insertion
ybeZ	-0.26673	2.92982	3.50731	3.92382	4.09547	-3.1894	Single high-intensity insertion
yhfZ	0.202145	4.97032	5.08729	5.39815	4.08882	-0.595588	Single high-intensity insertion
ydbA	0.165909	0.000412715	-0.0935423	0.0877978	4.08416	-0.202218	Single high-intensity insertion
yabP	0.196991	0.710841	0.874473	1.62607	4.07697	4.5376	Single high-intensity insertion
garD	0.101986	3.52752	4.07793	4.27098	4.04607	-2.34063	Single high-intensity insertion
radA	-0.147487	3.74061	2.70929	4.12134	4.03112	-4.22428	Single high-intensity insertion
ymdA	0.45219	5.37748	6.09975	5.94368	4.0097	-1.33444	Single high-intensity insertion
ygcB	0.104893	-0.308838	-0.372792	-0.233025	3.97298	-3.02558	Single high-intensity insertion
yhcF	0.351192	5.1619	5.71932	5.62082	3.90218	-0.861813	Single high-intensity insertion
yjhU	0.291195	3.63765	4.29387	4.13284	3.89706	-4.09405	Single high-intensity insertion
yjdQ	0.202363	3.32742	5.24555	4.75782	3.86443	1.44491	Single high-intensity insertion
setC	0.133674	0.0979162	0.167078	-0.178238	3.85938	-5.29878	Single high-intensity insertion
garK	-0.290275	3.89633	5.34987	6.15236	3.85366	-0.256505	Single high-intensity insertion
nanM	0.274016	2.17637	2.36841	2.52648	3.80288	-3.84754	Single high-intensity insertion
ygaC	0.200942	4.81112	5.33316	5.39125	3.77741	-1.80119	Single high-intensity insertion
prpR	0.191684	3.80464	4.3516	4.03559	3.73545	-4.01009	Single high-intensity insertion
yfhH	0.178206	4.73392	5.42158	5.17121	3.69499	-0.064068	Single high-intensity insertion
yoaD	-0.0470286	3.15598	3.90526	3.34128	3.67687	-3.4532	Single high-intensity insertion
argI	-0.132285	2.25805	2.35583	1.85019	3.65279	-2.38765	Single high-intensity insertion
yccE	0.528565	3.12771	3.24631	3.53899	3.60451	-4.51954	Single high-intensity insertion
rimO	-0.0384948	2.85587	3.47004	4.58287	3.59442	0.338156	Single high-intensity insertion
yegQ	0.589883	5.33647	6.34747	7.22991	3.5822	-3.58214	Single high-intensity insertion
sfmF	-0.0600743	0.396106	0.538849	2.99541	3.5604	-3.47088	Single high-intensity insertion
ascF	0.160924	4.94316	5.5078	5.33986	3.54746	0.343959	Single high-intensity insertion
tfaS	0.10367	3.51249	3.9546	4.01618	3.48275	-1.12986	Single high-intensity insertion
ydeN	-0.0271558	0.0670762	0.52996	2.17455	3.46922	-0.74245	Single high-intensity insertion
rhsO	0.0461374	1.64753	2.02305	2.24388	3.45866	2.96823	Single high-intensity insertion
yjfC	0.497254	4.49549	5.25025	5.11118	3.44955	-4.01593	Single high-intensity insertion
yqjC	0.402706	4.76316	5.03217	5.18017	3.40165	-2.89769	Single high-intensity insertion
citT	-0.132688	1.8901	1.98444	2.87769	3.38018	0.171876	Single high-intensity insertion
rapA	0.244937	1.92948	0.504925	2.20668	3.37722	-1.00693	Single high-intensity insertion
htrE	0.235229	0.26917	0.216202	0.601861	3.33879	-5.02457	Single high-intensity insertion
ytfJ	0.0815375	2.57351	3.20391	3.04375	3.25638	-4.90912	Single high-intensity insertion
trg	0.0976196	3.36682	3.36427	3.16951	3.22721	-0.168964	Single high-intensity insertion
eutP	0.341231	4.19753	4.55401	4.87528	3.21277	-4.19913	Single high-intensity insertion
viaA	0.291389	4.62541	4.92693	4.76173	3.20987	-5.22974	Single high-intensity insertion
xapB	0.120853	1.84024	2.84513	3.21303	3.17008	-2.46916	Single high-intensity insertion
ylaB	0.174669	1.53674	2.16458	2.71141	3.16561	-2.81083	Single high-intensity insertion
ydfJ	0.125659	0.835085	0.900455	2.08111	3.16264	-0.997887	Single high-intensity insertion
pldB	-0.457432	0.534514	0.783502	2.74889	3.14358	-4.88769	Single high-intensity insertion
yhiL	0.60288	2.34547	2.49835	2.80912	3.03425	4.90011	Single high-intensity insertion
gspA	0.165043	1.31306	1.33831	1.48215	3.03042	-0.835682	Single high-intensity insertion
yiiG	0.117127	0.584633	1.01582	1.30598	3.02029	-0.845186	Single high-intensity insertion
menF	-0.0851405	2.11576	2.71062	2.03389	3.01796	-2.99353	Single high-intensity insertion
yehA	0.386179	2.8465	3.57265	3.18549	3.01122	-2.6445	Single high-intensity insertion
yibW	0.421485	3.09648	3.31242	3.73803	3.00255	-4.95218	Single high-intensity insertion
pflD	-0.0511115	1.65198	2.58175	2.73589	2.94956	-3.06686	Single high-intensity insertion
trmA	0.132639	5.09247	4.46103	4.4876	2.94143	-2.17077	Single high-intensity insertion
pqqL	0.266083	3.37573	3.68475	3.82534	2.86808	-2.93601	Single high-intensity insertion
rfbC	0.409902	2.62478	2.69146	2.6787	2.84942	-4.28704	Single high-intensity insertion
alaE	-0.204034	3.02421	4.31922	3.55091	2.84233	-1.31448	Single high-intensity insertion
yiaV	0.263506	3.47636	4.01929	4.08728	2.83826	-6.40344	Single high-intensity insertion
lacY	0.210044	2.73426	3.0436	2.99726	2.82819	5.28677	Single high-intensity insertion
wbbL	0.0374886	2.2652	2.3596	1.68093	2.78113	-0.987261	Single high-intensity insertion
gspB	0.51766	4.4039	4.62283	5.22051	2.69286	-1.7174	Single high-intensity insertion
yiaT	0.214582	2.44181	2.75229	3.27066	2.69087	-3.6964	Single high-intensity insertion
yjhR	0.344173	2.47864	2.8632	2.87217	2.57461	5.37008	Single high-intensity insertion
ansB	0.223621	2.55814	2.49342	2.92074	2.5504	-1.19296	Single high-intensity insertion
gudX	0.292022	5.41734	5.58698	5.81476	2.51335	1.64948	Single high-intensity insertion
rhsC	-0.0407798	1.96629	2.30996	2.20368	2.48628	3.00742	Single high-intensity insertion
yphG	0.194802	2.73229	3.06051	2.86254	2.45177	0.407898	Single high-intensity insertion
carB	-0.00540554	3.17885	3.40949	3.56743	2.44985	-2.73446	Single high-intensity insertion
yqiG	0.240496	1.63826	1.83248	2.20346	2.41856	-2.43408	Single high-intensity insertion
livM	0.213944	4.38998	5.00454	5.03843	2.40868	-2.27147	Single high-intensity insertion
envY	0.348951	3.65932	4.09162	4.7811	2.39995	-4.97154	Single high-intensity insertion
fhuA	0.157518	2.59761	2.48601	2.7543	2.38895	-2.95382	Single high-intensity insertion
tamA	0.0168572	2.47357	3.35054	2.77426	2.37337	-4.92361	Single high-intensity insertion
xdhB	-0.0522386	3.91669	4.57259	4.33537	2.35631	-1.25141	Single high-intensity insertion
yjhG	-0.0582578	2.98711	3.03166	3.32961	2.29074	-3.02651	Single high-intensity insertion
hdeA	0.146417	2.03754	2.61543	2.4662	2.25939	-3.9127	Single high-intensity insertion
ugpA	0.277361	5.03293	5.32018	5.47441	2.25303	-4.13428	Single high-intensity insertion
phoE	0.450771	2.65724	3.21232	3.29395	2.2178	-1.44956	Single high-intensity insertion
ypjA	0.127454	1.77574	2.00673	2.12377	2.21281	-1.63605	Single high-intensity insertion
nagC	0.184772	6.50356	7.33446	6.35985	2.11097	-3.15577	Single high-intensity insertion
yjeJ	0.104129	1.92577	2.46607	2.4954	2.0883	-7.29086	Single high-intensity insertion
djlC	-0.116057	2.85557	2.26076	3.05969	2.03843	-4.82559	Single high-intensity insertion
ptrB	0.00581342	2.38749	2.05279	2.01737	2.00958	1.39375	Single high-intensity insertion
gss	0.287345	2.63545	2.61242	2.63744	2.00807	-4.71189	Single high-intensity insertion
glgX	-1.14111	1.40417	1.57558	2.68577	1.97846	-0.899945	Single high-intensity insertion
dppD	-0.0228543	2.79916	3.09032	3.11236	1.96304	-4.23987	Single high-intensity insertion
ybfD	0.361781	2.17589	2.81305	2.22223	1.9498	0.0961297	Single high-intensity insertion
yadC	0.327875	2.3975	2.83064	2.8532	1.91013	-4.02324	Single high-intensity insertion
hsdM	-0.170475	1.52846	2.47811	1.68389	1.90617	-4.85921	Single high-intensity insertion
ppx	0.52096	2.16721	2.18062	1.79898	1.88808	-3.46796	Single high-intensity insertion
ompN	0.165746	1.58138	1.99915	2.23501	1.88447	-2.48423	Single high-intensity insertion
yeaP	0.163126	2.05094	2.68291	1.87588	1.88165	-0.885041	Single high-intensity insertion
acs	-1.06222	1.09927	1.98912	3.06415	1.74837	-4.0457	Single high-intensity insertion
ygeV	0.165502	2.18076	2.37048	2.58771	1.73261	-3.74824	Single high-intensity insertion
hdeB	0.336136	2.9736	3.03398	3.42209	1.73144	-1.8643	Single high-intensity insertion
bglH	0.326382	3.07016	2.64377	3.48849	1.72472	-3.51939	Single high-intensity insertion
carA	-0.0822065	1.67305	2.06245	1.21651	1.69175	-3.63992	Single high-intensity insertion
yjdO	0.467802	2.34415	3.19104	3.03603	1.67446	-2.02622	Single high-intensity insertion
ilvC	0.185305	4.1256	4.40081	4.49586	1.66674	-2.34408	Single high-intensity insertion
feaR	0.390514	4.39218	5.25366	4.81754	1.65184	-1.19435	Single high-intensity insertion
ybfP	0.451811	4.53505	5.26214	3.80037	1.64083	-5.14815	Single high-intensity insertion
sfmH	0.225099	1.50006	1.50412	2.41474	1.63671	-3.16232	Single high-intensity insertion
scpC	0.0712635	1.21736	0.896886	2.46061	1.62518	-3.95943	Single high-intensity insertion
yhiS	0.307768	1.80152	2.10958	1.22802	1.59725	-2.07267	Single high-intensity insertion
xylH	0.00648039	2.4455	2.19227	2.49026	1.58387	-4.1466	Single high-intensity insertion
bglB	0.144411	1.73526	2.23251	2.17794	1.54916	-0.392784	Single high-intensity insertion
cpdB	0.0649186	1.50233	2.08173	2.50026	1.48613	-4.43339	Single high-intensity insertion
ygeH	0.442868	1.96033	2.58053	2.50599	1.45655	-5.45548	Single high-intensity insertion
mngB	0.054871	2.14475	2.48036	2.42292	1.40162	4.92525	Single high-intensity insertion
sfmA	0.228367	2.1744	2.37098	2.10113	1.35032	-6.05429	Single high-intensity insertion
yfcU	0.16076	2.84922	3.36508	3.52964	1.22196	-0.373354	Single high-intensity insertion
ilvD	-0.11777	1.67366	2.58057	2.19219	1.14927	-3.25531	Single high-intensity insertion
aroM	0.470251	7.22241	8.26983	8.33862	1.11187	-3.5365	Single high-intensity insertion
ilvB	-0.157866	-0.0669389	-0.0499633	-1.42312	1.10384	8.33865	Single high-intensity insertion
rfbA	0.00561718	1.47123	2.26178	2.22495	1.09475	-6.08267	Single high-intensity insertion
ybbW	0.232852	2.39745	2.03076	1.31773	1.06294	-1.19259	Single high-intensity insertion
xylE	0.103889	1.72148	1.99208	2.00764	0.984242	-4.64661	Single high-intensity insertion
ugd	0.238363	2.53438	3.25028	3.03174	0.93605	-1.75358	Single high-intensity insertion
yiiR	-0.0416638	2.02589	2.10603	2.5115	0.836678	-5.04411	Single high-intensity insertion
ais	0.213307	2.18258	2.46956	2.56127	0.81286	-5.91937	Single high-intensity insertion
yhjY	-0.150839	2.09319	2.94497	2.04535	0.806349	-1.82707	Single high-intensity insertion
pgaA	0.241749	2.09572	2.4907	2.47182	0.77013	-5.65029	Single high-intensity insertion
pgi	0.316697	2.0291	2.03006	2.23261	0.668254	-1.10252	Single high-intensity insertion
yeaM	-0.164679	1.67853	2.59655	0.749846	0.634445	0.833947	Single high-intensity insertion
yicS	0.140713	1.5351	1.77365	2.02669	0.614954	-6.00286	Single high-intensity insertion
frlA	0.0992551	2.66754	3.33422	3.13315	0.589812	-2.56727	Single high-intensity insertion
yhgE	0.103366	3.48939	3.92727	3.86216	0.572949	-2.30369	Single high-intensity insertion
torS	-0.0216982	1.48574	2.00175	1.87145	0.563005	1.23748	Single high-intensity insertion
wzc	0.602886	4.41331	4.65959	3.85825	0.381472	-1.4696	Single high-intensity insertion
yhfL	0.385486	2.19217	2.07269	2.32991	0.297873	-5.87359	Single high-intensity insertion
xanP	-0.165724	3.44822	3.21553	4.78922	0.24058	-2.28477	Single high-intensity insertion
bglJ	0.0994679	2.21019	2.76421	2.79796	0.125189	-4.22467	Single high-intensity insertion
lacA	0.234556	1.73697	2.1526	2.12107	0.118394	-6.62629	Single high-intensity insertion
rluC	-0.370809	3.38446	1.49994	2.334	0.113174	-2.70012	Single high-intensity insertion
rclA	0.0431355	1.04447	1.7277	2.99553	0.0828435	-5.63749	Single high-intensity insertion
yibB	0.408996	0.680206	0.938231	2.18338	0.0274521	-3.03487	Single high-intensity insertion
yiaJ	0.0510509	2.43814	2.58085	3.50985	-0.0494957	-1.50075	Single high-intensity insertion
yicO	0.0499965	1.1375	1.30207	1.99457	-0.364118	-7.35464	Single high-intensity insertion
dusC	-0.538582	1.34579	0.850101	2.02214	-0.46209	-4.37078	Single high-intensity insertion
yhdN	0.191561	4.81214	5.00433	4.52097	-0.500775	-2.15651	Single high-intensity insertion
rne	0.456759	5.98539	3.30302	1.22013	-0.520766	-1.77504	Single high-intensity insertion
yaiI	-0.407224	2.73409	2.82097	2.65084	-0.618324	-2.84444	Single high-intensity insertion
ybcK	0.281061	3.64066	3.48175	2.4107	-0.645708	-5.46316	Single high-intensity insertion
xseB	0.475083	7.71805	3.89272	4.61282	-0.696526	4.14109	Single high-intensity insertion
mgrB	-0.0667129	0.923218	-3.52176	6.42735	-0.713212	0.384468	Single high-intensity insertion
yncH	0.157205	5.1936	4.60188	5.06303	-0.756803	0.379209	Single high-intensity insertion
yraJ	0.0884517	1.17908	1.47788	2.06572	-0.802767	-4.08192	Single high-intensity insertion
yfjV	-0.0429322	2.75199	3.2529	3.4171	-1.129	-0.658463	Single high-intensity insertion
nadR	0.189597	0.20845	0.900913	3.47458	-1.36616	-0.434959	Single high-intensity insertion
cbpA	0.0517857	0.643261	1.53043	1.99007	-1.59747	-3.38088	Single high-intensity insertion
ypdA	-0.0651332	3.28854	3.85433	3.55479	-1.70483	-4.00295	Single high-intensity insertion
yrhA	0.156089	2.17318	2.74573	2.40174	-1.73065	-2.27624	Single high-intensity insertion
slmA	0.0594968	3.68628	4.18021	3.58187	-1.78673	-3.92075	Single high-intensity insertion
ptrA	-0.0561873	2.58554	2.45411	2.41147	-1.88478	-4.92121	Single high-intensity insertion
dacD	0.184865	3.09412	3.89451	4.30038	-2.02057	-3.24578	Single high-intensity insertion
yigZ	0.0297407	2.77213	2.63985	2.28165	-2.03495	-3.54311	Single high-intensity insertion
mutS	0.0102352	1.01632	1.38557	3.43195	-2.16737	-0.781586	Single high-intensity insertion
yjjV	-0.0769395	1.04707	2.05301	1.05387	-2.17245	-3.39075	Single high-intensity insertion
osmB	0.197518	2.76112	3.37885	3.19144	-2.26959	-4.36887	Single high-intensity insertion
psuG	0.322493	2.59032	3.31999	5.85672	-2.37035	-0.666177	Single high-intensity insertion
wcaA	-0.0741698	2.5953	-0.651725	2.823	-2.66856	-2.98544	Single high-intensity insertion
entE	0.442772	4.6167	3.7567	4.75158	-2.77396	-1.80468	Single high-intensity insertion
iaaA	-0.338176	1.39556	1.96179	2.12858	-2.98058	-3.28088	Single high-intensity insertion
mprA	-0.503242	3.39691	5.28913	6.56291	-3.00997	-0.993078	Single high-intensity insertion
yjcO	0.0623447	2.53221	1.84456	0.185799	-3.19862	-0.776545	Single high-intensity insertion
gltA	-0.394686	0.843228	2.23365	5.39823	-3.29858	-1.42072	Single high-intensity insertion
yjdI	0.21479	3.24975	1.70581	1.70938	-3.38627	-5.55794	Single high-intensity insertion
citA	-0.142113	0.0753139	0.510995	2.6915	-3.42885	-0.861708	Single high-intensity insertion
intF	0.274803	2.10421	0.569496	0.790613	-3.47833	0.420238	Single high-intensity insertion
hofM	0.0415147	1.67977	2.50965	1.81335	-3.58963	-3.85115	Single high-intensity insertion
narI	-0.347909	3.37717	3.36238	3.08558	-3.64268	-1.81019	Single high-intensity insertion
dsbD	0.221443	2.14421	2.4567	2.84097	-3.77862	-2.78483	Single high-intensity insertion
pyrD	0.109268	2.18081	1.48524	-0.185721	-3.78925	-1.59209	Single high-intensity insertion
aaeX	0.0855422	2.60778	2.87374	3.07957	-3.89987	-2.07267	Single high-intensity insertion
ybgQ	0.0937411	2.35177	2.46529	2.81882	-3.92288	-2.95806	Single high-intensity insertion
clpA	-0.733907	-0.295898	1.33129	2.56663	-3.92891	-4.66953	Single high-intensity insertion
gntP	-0.0478327	1.79514	2.36392	1.85554	-3.99655	-1.40456	Single high-intensity insertion
kdpC	0.624139	3.80359	5.03532	3.98943	-4.09748	-2.26952	Single high-intensity insertion
rluF	0.0216305	2.26119	2.56798	3.24034	-4.11641	-4.35289	Single high-intensity insertion
yggS	-0.105297	2.86705	2.46026	4.11735	-4.12333	-0.0785721	Single high-intensity insertion
mrdA	0.0235371	1.99758	1.80521	1.92754	-4.296	-3.73057	Single high-intensity insertion
ybfQ	0.17688	3.7465	4.19041	4.52221	-4.29939	-2.47011	Single high-intensity insertion
yfeD	0.0227435	1.99104	1.79575	1.91584	-4.34335	-3.74573	Single high-intensity insertion
yohF	0.0710953	3.69168	4.13085	4.59083	-4.36936	1.33389	Single high-intensity insertion
ybgJ	-0.303212	2.70286	-1.47799	-1.51774	-4.43004	-2.59785	Single high-intensity insertion
gdhA	-0.0520539	0.889952	-3.58894	3.06771	-4.65192	-2.81846	Single high-intensity insertion
ssuA	-0.0926412	3.46333	0.898017	0.352529	-4.80838	-2.97082	Single high-intensity insertion
atoB	0.157007	2.15551	2.80001	2.54494	-4.82711	-2.98992	Single high-intensity insertion
pgl	-0.142335	3.17369	1.34197	-3.64095	-4.90877	-3.07057	Single high-intensity insertion
yeeL	0.433848	2.18327	2.41788	2.35567	-4.96655	-5.16183	Single high-intensity insertion
yacL	-0.0599291	2.5816	0.848524	1.50063	-5.00192	-3.16278	Single high-intensity insertion
hyaA	0.223809	2.85958	2.73458	2.7902	-5.16886	-1.15492	Single high-intensity insertion
uspB	-0.384593	0.687492	1.51778	2.85275	-5.25719	-3.41408	Single high-intensity insertion
entC	-0.0803908	3.55773	3.69195	4.39262	-5.34782	-3.50218	Single high-intensity insertion
yfeH	-0.232703	1.99875	2.10399	1.78929	-5.42056	-3.57447	Single high-intensity insertion
ynfC	0.383164	2.34238	2.48839	2.45709	-5.47719	-3.63019	Single high-intensity insertion
cyaA	0.298264	1.17409	2.02106	2.47082	-5.69105	-3.84322	Single high-intensity insertion
malG	-0.0290618	2.42833	0.806326	1.73946	-5.77068	-0.532253	Single high-intensity insertion
ecpA	-0.153518	0.944762	0.535196	2.43824	-5.78767	-1.79144	Single high-intensity insertion
ydeS	0.3249	2.25309	0.788622	1.56558	-5.9266	-4.0742	Single high-intensity insertion
yhdJ	0.0542756	2.33803	2.27591	2.16806	-5.94596	-4.09207	Single high-intensity insertion
ykgF	0.177676	2.05234	2.19796	2.203	-6.55385	-1.10369	Single high-intensity insertion
rtcB	-0.166543	1.44273	1.50744	2.59825	-7.01196	-5.1441	Single high-intensity insertion

## Sheet: Ec_GSK2251052_Promoters
	Log2 fold-change at the following xMIC
Gene	0.25	0.5	0.75	1	2	4
leuS	0.561702	13.5373	13.8633	16.3097	19.1124	20.1645
yidE	0.244789	2.70795	1.9681	3.75431	6.39736	0.762664
yhhH	0.566286	3.90557	4.06321	3.78253	1.16009	-5.20534
xylF	0.125954	2.54119	2.37735	2.28612	0.43997	-7.42171
yhiD	0.451109	3.40609	3.10401	3.50276	-0.0172141	-3.85869
insH1	-0.100006	2.78679	3.05799	3.18613	-0.0484666	-0.352428
ryfA	0.273905	2.55631	2.37012	2.0962	-0.252	-7.25136
mdtM	0.403979	3.61801	0.40508	2.41511	-0.282816	-5.1924
insH1	0.249811	1.91216	1.9831	1.7724	-0.764525	-6.33463
yicL	0.25878	3.21316	3.36462	3.70467	-0.790612	-1.26968
insH1	0.103102	1.90986	2.3719	2.68044	-1.02748	-6.46853
hdeD	0.248652	1.31373	1.5646	2.00705	-2.63193	-6.656
aroA	0.062145	2.92621	2.98783	-6.20534	-3.46914	-4.19808
trkA	-0.3797	3.20367	2.64244	2.97921	-3.91058	-4.61132
aroK	0.421492	7.1388	2.0923	-4.99893	-4.41197	-2.96425
dedA	0.611317	5.88716	0.103366	1.75077	-5.7037	-1.48878
entC	-0.0538345	3.7121	2.72316	4.41864	-5.98251	-4.5209
mdtF	-0.339228	1.79297	2.68091	-0.10331	-6.39833	-4.93611
nudC	0.855256	4.59875	1.42023	3.73698	-6.50411	-5.04046
rcnB	0.365542	1.91362	2.24652	1.50518	-7.0136	-5.54581
ilvI	0.379619	1.82779	2.04353	1.59524	-8.54931	-4.96488
yjfZ	0.476383	3.23387	1.49816	1.60169	-9.45406	-4.35531

## Sheet: Ec_GSK2251052_PromotersComplex
	Log2 fold-change at the following xMIC
Gene	0.25	0.5	0.75	1	2	4	Reason for Complex catgegorisation
yfiN	0.278359	5.1376	5.35745	5.09988	2.99726	-1.97397	Bidirectional inserts upstream
rfbC	-0.0898127	3.07113	3.63981	3.51466	0.987852	-6.71003	Bidirectional inserts upstream
yjdK	0.272218	2.50071	2.47204	2.44658	0.851969	-8.83238	Bidirectional inserts upstream
yahA	0.136494	2.68657	2.97685	2.8951	0.217233	-5.22652	Bidirectional inserts upstream
yhdJ	-0.0365422	5.68613	-0.188932	-3.3611	-0.218047	-2.02186	Bidirectional inserts upstream
ycdU	0.447339	3.08213	3.48177	3.28795	-1.30189	-6.37399	Bidirectional inserts upstream
rpe	1.00292	5.95794	2.84952	3.55168	-3.80947	-4.53099	Bidirectional inserts upstream

## Sheet: Ec_GSK2251052_PromotersUnassign
	Log2 fold-change at the following xMIC
Gene	0.25	0.5	0.75	1	2	4	Reason for Complex categorisation
yjhF	0.276172	2.85701	3.59329	6.51035	5.87197	-1.41319	No clear high-intensity insertions upstream
hemN	0.220083	7.11289	7.39647	7.46014	5.32636	-2.32255	Single high-intensity upstream peak
yfgF	0.398689	7.32255	7.58933	7.58956	5.2189	-2.4738	Single high-intensity upstream peak
efeO	0.373214	8.65859	8.61552	8.52518	4.97071	-3.4531	Single high-intensity upstream peak
dgoT	0.415279	7.03148	7.29038	7.20033	4.59083	-2.85915	Single high-intensity upstream peak
uxuA	0.329502	8.35775	8.47923	8.21987	4.44221	0.690889	Single high-intensity upstream peak
nrdB	0.246919	7.15379	7.60845	7.47232	4.28898	1.16388	Single high-intensity upstream peak
caiF	0.331359	2.86369	3.24802	5.75954	3.98314	-3.83387	Single high-intensity upstream peak
thrL	0.733042	7.34598	7.11582	6.70734	3.83418	-3.73681	Single high-intensity upstream peak
ygcN	0.341043	6.22622	6.3244	6.11029	3.67374	-4.28096	Single high-intensity upstream peak
ybfC	0.364983	3.07085	2.97674	3.91258	3.15739	0.885345	No clear high-intensity insertions upstream
gspC	0.80708	5.42027	5.37339	5.44139	3.04068	-7.06955	Single high-intensity upstream peak
yibV	0.443956	3.67635	3.56914	3.7136	3.01651	-6.51834	Single high-intensity upstream peak
ybeY	-0.0307282	3.84947	4.18937	4.53234	2.93262	-4.72701	Single high-intensity upstream peak
ybaY	0.0187234	5.10538	5.18891	4.84677	2.7534	-4.47321	Single high-intensity upstream peak
mscL	0.102787	2.80366	3.60742	3.05785	2.04552	-3.51407	Single high-intensity upstream peak
yjhI	0.480882	5.21375	5.21953	4.83837	2.0278	-4.77278	Single high-intensity upstream peak
wecH	0.639395	5.51132	5.80172	5.27064	1.62719	-7.30238	Single high-intensity upstream peak
ppsR	0.548799	6.68307	6.64269	6.27877	0.983794	-4.70163	Single high-intensity upstream peak
chiP	0.397443	6.04474	6.28444	5.88066	0.947546	-3.28345	Single high-intensity upstream peak
yjhZ	0.189497	2.71217	2.68669	2.66316	0.134049	-6.90593	No clear high-intensity insertions upstream
waaP	-0.0928252	3.3681	3.24561	2.7935	0.105305	-3.26342	Single high-intensity upstream peak
yhcG	0.322932	2.48124	2.50372	2.10316	-0.113937	-4.00399	Single high-intensity upstream peak
ubiC	-0.0102279	2.40379	2.10981	1.92848	-0.654884	-0.0125296	Single high-intensity upstream peak
ybfI	0.121688	2.8169	2.30958	2.5534	-1.32311	-8.39778	No clear high-intensity insertions upstream
mcrB	0.0814098	3.47628	3.43237	3.30745	-1.69717	-7.17017	No clear high-intensity insertions upstream
yibA	0.294752	3.26726	3.18908	3.31705	-1.74533	-8.02695	No clear high-intensity insertions upstream
yhbU	0.384084	5.93572	5.9751	5.61365	-1.86932	-4.10257	Single high-intensity upstream peak
nfo	0.0891787	5.70896	3.69112	3.80358	-2.90643	-0.160065	Single high-intensity upstream peak
yjhD	0.363983	3.60739	3.46395	3.70615	-3.26713	-8.48174	Single high-intensity upstream peak
efeU	0.538938	6.62009	6.22063	6.10051	-3.99609	-2.55579	Single high-intensity upstream peak
ynaJ	0.45252	5.94211	5.67783	2.738	-4.27465	-2.82204	Single high-intensity upstream peak
ydiS	0.429451	5.69374	3.61173	3.9804	-4.70159	-3.26102	Single high-intensity upstream peak
yobH	-0.0239348	-0.11383	-5.68664	4.15507	-4.97738	-3.52022	Single high-intensity upstream peak
ybgK	0.0206294	3.84124	-0.964558	-6.08095	-5.52524	-4.06743	Single high-intensity upstream peak
preT	0.692377	3.89527	4.02425	2.99541	-5.74736	-4.28847	Single high-intensity upstream peak
ydiB	0.601504	6.0535	4.14872	4.40926	-5.90635	-4.44492	Single high-intensity upstream peak
rraB	0.127903	3.35306	3.3411	3.55763	-6.1492	-4.68811	Single high-intensity upstream peak
xapA	0.30984	3.20737	2.83318	1.32418	-6.97672	-5.50917	Single high-intensity upstream peak
ytfA	0.468505	3.20709	1.49201	1.74791	-9.48035	-8.02765	No clear high-intensity insertions upstream
